# Supplementary material for: FDG-PET/CT and Multimodal Machine Learning Model Prediction of Pathological Complete Response to Neoadjuvant Chemotherapy in Triple-Negative Breast Cancer
Source: Cancers (Basel). 2025 Apr 7;17(7):1249. doi: 10.3390/cancers17071249 (PMC11987901; doi:10.3390/cancers17071249)
Supplement: Supplementary file 1 [file cancers-17-01249-s001.zip]

Archive with 1 entries (1 files):
- cancers-3537146-supplementary.pdf
